# Supplementary material for: Highly Specific Monoclonal Antibody Targeting the Botulinum Neurotoxin Type E Exposed SNAP-25 Neoepitope
Source: Antibodies (Basel). 2022 Mar 16;11(1):21. doi: 10.3390/antib11010021 (PMC8944829; doi:10.3390/antib11010021)
Supplement: Supplementary file 1 [file antibodies-11-00021-s001.zip]

Archive with 1 entries (1 files):
- antibodies-1602123-supplementary.pdf
